# Supplementary material for: Dysfunction of the blood-brain barrier in postoperative delirium patients, referring to the axonal damage biomarker phosphorylated neurofilament heavy subunit
Source: PLoS One. 2019 Oct 1;14(10):e0222721. doi: 10.1371/journal.pone.0222721 (PMC6771997; doi:10.1371/journal.pone.0222721)
Supplement: S1 Table — (XLSX) [file pone.0222721.s001.xlsx]

## Sheet: Sheet1
ID	gender	age	BMI	clinical symptom (delirium +/-)	pNF-H +/-	pNF-H (pg/mL)	pecam-1 (pg/mL)	icam-1 (pg/mL)	vcam-1 (pg/mL)	e-selectin (pg/mL)	p-selectin (pg/mL)	il6 (pg/mL)	tnf-alpha (pg/mL)	il1b (pg/mL)
1	-	-	-	-	0	<70.5	17313.5	223704	3588300	145402	273543	294.76	165.49	76.42
2	-	-	-	-	0	<70.5	18466.6	44106.7	280589	38515.3	301676	4.38	1.22	0
3	-	-	-	-	0	<70.5	9875.05	48259.1	364372	20227.7	182637	5.11	1.22	0
4	-	-	-	-	0	<70.5	17558.7	35569.2	497883	17411.6	320813	4.38	0	0
5	-	-	-	-	0	<70.5	2718.2	33817.9	102539	5131.27	89488.8	4.38	0	0
6	-	-	-	-	0	<70.5	12302.1	30263.1	249615	32951.6	177946	3.27	0	0
7	-	-	-	-	0	<70.5	11119.6	12986.6	443237	32467.8	168025	0.97	14.9	0
8	-	-	-	-	0	<70.5	13366	24777.5	463562	26007	202655	9.64	3.84	7.59
9	-	-	-	-	0	<70.5	2768.98	8635.02	102902	8403.47	42817.9	19.56	7.37	0
10	-	-	-	-	0	<70.5	11821.3	22193.9	325874	30087.2	118549	47.35	0	3.99
11	-	-	-	-	0	<70.5	22935.6	38775.6	986679	116895	72390.1	335.85	0	3.29
12	-	-	-	-	0	<70.5	13437.9	38775.6	439202	84097.4	74147.3	73.62	3.01	7.56
13	-	-	-	-	0	<70.5	13342.5	32532.1	387875	50220.3	61029.8	61.12	0	3.29
14	-	-	-	-	0	<70.5	9692.23	14043	328534	30834.6	39700.8	73.44	0	3.29
15	-	-	-	-	0	<70.5	9806.74	216019	497323	24303.1	69874.1	217.45	0	2.94
16	-	-	-	-	0	<70.5	15245.6	31621.7	298822	40321.5	101903	62.9	0	3.64
17	-	-	-	-	0	<70.5	7572.38	10754.9	313043	20611.5	58800.8	22.85	0	2.59
18	-	-	-	-	0	<70.5	10987.9	123037	338611	32197.1	59976.6	61.66	0	2.59
19	-	-	-	-	0	<70.5	10214.6	9616.5	605294	48819.9	36926.8	1595.45	11.83	5.41
20	-	-	-	-	0	<70.5	10527.6	62144.1	486034	65851	71244.2	423.86	0	3.29
21	-	-	-	-	0	<70.5	13667.7	14043	379523	46359.5	85910.5	170.43	0	3.29
22	-	-	-	-	0	<70.5	10960.7	16151.9	472948	58903.9	56186.6	36.72	0	2.59
23	-	-	-	-	0	<70.5	20583.2	14043	357023	49228.8	62023.3	92.02	0	2.59
24	-	-	-	-	0	<70.5	16818.3	80841.3	1014800	60342.4	86649.5	469.58	0	2.59
25	-	-	-	-	0	<70.5	12557.1	6015.63	703917	25014.8	25644.9	11.84	6.53	2.59
26	-	-	-	-	0	<70.5	16343	22193.9	381909	58673.6	81092.9	38.63	0	2.94
27	-	-	-	-	0	<70.5	13802.3	16151.9	751507	50453.4	35920	510.72	0.16	3.64
28	-	-	-	-	0	<70.5	14033.7	23167.8	540209	33856.6	47750.9	110.81	0	3.99
29	-	-	-	-	0	<70.5	7037.91	0	153171	14495.5	18998.5	354.34	0	3.29
30	-	-	-	-	0	<70.5	9657.13	37510.5	340203	26719.6	49481.3	208.31	6.01	4
31	-	-	-	-	0	<70.5	16571.9	1371200	625931	104063	98226.2	502.71	7.83	5.61
32	-	-	-	-	0	<70.5	10532.5	37510.5	446347	42049.3	72652.3	91.66	2.2	3.68
33	-	-	-	-	0	<70.5	10117.9	55855.2	444034	39905.2	37391.1	77.04	3.18	3.68
34	-	-	-	-	0	<70.5	9118.9	229157	423794	59377.8	58277.1	82.59	7.83	3.04
35	-	-	-	-	0	<70.5	11442.5	37510.5	530793	50564.6	62399.3	324.19	9.62	6.91
36	-	-	-	-	0	<70.5	11738	51651.8	389645	112005	69896.7	90.26	5.08	4.96
37	-	-	-	-	0	<70.5	17260.7	25905.3	293519	52160.5	78017.6	76.17	2.2	3.04
38	-	-	-	-	0	<70.5	17145.4	25905.3	318258	59739.3	43700.1	77.73	1.17	2.41
39	-	-	-	-	0	<70.5	12920.3	35649.8	679579	59636	57925.8	67.03	6.93	3.04
40	-	-	-	-	0	<70.5	10160.1	34709.8	434948	54692.2	76713.2	1956.93	6.01	4.96
41	-	-	-	-	0	<70.5	19611.6	144231	468038	67560.3	72184.9	152.52	18.24	3.04
42	-	-	-	-	0	<70.5	12035.4	35649.8	312228	28016.3	105669	87.29	1.17	3.04
43	-	-	-	-	0	<70.5	8685.19	17346.2	361915	28400.8	59140.8	128.08	0.05	3.68
44	-	-	-	-	0	<70.5	14056.8	226859	347141	116659	82844.1	25.96	0.05	2.1
45	-	-	-	-	0	<70.5	9374.73	17346.2	244753	25130	68117.6	36.2	1.17	3.04
46	-	-	-	-	0	<70.5	9441.01	25905.3	374036	51842.2	92554	32.55	5.08	3.68
47	-	-	-	-	0	<70.5	9209.5	41161.7	549138	37494	16475.2	115.62	2.2	3.04
48	-	-	-	-	0	<70.5	11546.6	1084800	589962	66139.1	95706.4	519.87	6.93	3.68
49	-	-	-	-	0	<70.5	9275.51	34709.8	250624	33359.1	103289	99.02	3.18	3.68
50	-	-	-	-	0	<70.5	9250.74	21737.7	302180	49333.2	96628.1	42.89	1.17	1.79
51	-	-	-	-	0	<70.5	6673.56	178845	252089	22735	43016.8	339.47	3.18	3.68
52	-	-	-	-	0	<70.5	14698.5	21737.7	272139	35032.5	75849.4	17.51	1.17	2.73
53	-	-	-	-	0	<70.5	12608.8	142933	747483	50083.6	53398.9	170.48	9.62	8.23
54	-	-	-	-	0	<70.5	13621	19574.5	398353	44603.8	86996.2	16.07	0	3.04
55	-	-	-	-	0	<70.5	11720.6	112120	430318	64713.8	62841	169.94	0	3.68
56	-	-	-	-	0	<70.5	10185.4	37510.5	404518	30044.7	21778.8	3301.21	9.62	5.61
57	-	-	-	-	0	<70.5	14551.2	21737.7	324098	84012.8	64031.4	64.29	2.2	3.04
58	-	-	-	-	0	<70.5	19891.3	180680	333134	54692.2	93833	33.38	2.2	2.41
59	-	-	-	-	0	<70.5	13296.5	22798	260923	40075.7	58955.6	156.86	2.2	4.96
60	-	-	-	-	0	<70.5	17337.7	214690	537893	66951.7	93889.1	250.29	1.69	2.41
61	-	-	-	-	0	<70.5	9424.43	15039.5	345342	23013.8	38280.1	31.72	3.18	2.41
62	-	-	-	-	0	<70.5	11772.9	35649.8	347141	71400.1	86623	34.54	1.17	3.68
63	-	-	-	-	0	<70.5	13648.1	35649.8	485677	66342.3	63607.2	120.24	3.18	3.68
64	-	-	-	-	0	<70.5	14864.7	81120.5	529320	60718.7	90011.9	730.47	0	12.22
65	-	-	-	-	0	<70.5	14450.1	21737.7	221282	32996.8	45401.9	891.27	3.18	6.26
66	-	-	-	-	0	<70.5	14578.8	50800.5	415629	36679.5	51353.7	67.2	1.17	3.04
67	-	-	-	-	0	<70.5	11912.7	503806	712312	44603.8	61529.8	19.45	7.83	2.41
68	-	-	-	-	0	<70.5	7522.95	30879.4	292355	30916.2	82357.7	99.9	0.05	3.04
69	-	-	-	-	0	<70.5	13630.1	105135	374036	33720	38455	76.69	2.2	3.04
70	-	-	-	-	0	<70.5	17107	56685.8	269644	38762.8	90163.4	66.69	2.2	3.04
71	-	-	-	-	0	<70.5	16552.9	367003	519042	89691.3	80191.2	53.87	0.64	3.68
72	-	-	-	-	0	<70.5	5041.71	4369.34	388827	34438	41498.6	20.42	1.17	2.41
73	-	-	-	-	0	<70.5	15966	125088	356459	78923	115190	120.95	0.05	3.04
74	-	-	-	-	0	<70.5	5748.9	0	233001	20080.5	36637.1	21.88	1.17	3.04
75	-	-	-	-	0	<70.5	8409.44	15039.5	282499	25397.7	67322.9	75.14	3.18	3.04
76	-	-	-	-	0	<70.5	14239.4	25905.3	3588300	41488.2	77371.1	87.47	11.38	3.68
77	-	-	-	-	0	<70.5	7617.76	7387.79	265537	19111.2	46395.4	36.87	4.61	3.04
78	-	-	-	-	0	<70.5	13621	87097.7	354399	42049.3	49089.6	114.56	5.08	3.04
79	-	-	-	-	0	<70.5	10143.2	55021.4	345978	30419.3	79815.5	114.91	2.2	4.32
80	-	-	-	-	0	<70.5	10329	26919	419540	80770.9	45463.3	48.45	0.05	3.04
81	-	-	-	-	0	<70.5	10942.4	24881	439490	31962.5	40718.8	33.55	0	3.04
82	-	-	-	-	0	<70.5	11624.8	7387.79	372771	21675.8	35044.4	18.16	0.05	2.41
83	-	-	-	-	0	<70.5	13512.6	25905.3	287784	56992	62772.5	149.63	5.08	3.04
84	-	-	-	-	0	<70.5	15815.4	58337.4	289690	24995.7	69497	25.96	1.17	2.41
85	-	-	-	-	0	<70.5	9974.98	39347.3	481928	20227.8	52590.3	73.06	1.17	3.68
86	-	-	-	-	0	<70.5	16667.1	450322	442928	69483.2	76082.9	367.51	3.18	6.91
87	-	-	-	-	0	<70.5	14652.4	46484.9	290646	29542.6	71858.7	33.71	1.17	4.32
88	-	-	-	-	1	89.6	11299.4	34695.6	463510	33192.5	166676	15.95	0	0
89	-	-	-	-	1	105	10250.4	33817.9	415657	18534	204236	18.11	0	0
90	-	-	-	-	1	113	13955.1	117855	335962	28036.5	173739	17.03	0	0
91	-	-	-	-	1	113	9901.11	19054.5	255792	19467.5	244963	8.56	3.84	0
92	-	-	-	-	1	124	7533.59	53964.4	284435	17001	124063	44.53	0	0
93	-	-	-	-	1	151	12660.5	27926.9	589170	50919.2	57160.2	205.44	0	3.99
94	-	-	-	-	1	204	18798.9	38431.8	619239	64305.8	66235	129.87	3.18	3.68
95	-	-	-	-	1	239	12369.9	19574.5	466091	34019.8	59307.6	27.27	2.2	2.41
96	-	-	-	-	1	245	9563.74	12986.6	452796	28549.7	171588	15.05	0	0
97	-	-	-	-	1	257	13271.7	522702	531642	28868.5	317262	5.11	2.58	0
98	-	-	-	-	1	268	9641.32	196098	411654	26007	251126	5.84	5.65	0
99	-	-	-	-	1	289	13678.6	504630	475249	38286.9	169244	82.25	0	0
100	-	-	-	-	1	301	17313.5	58766.8	379960	30813.5	190996	4.01	6.23	0
101	-	-	-	-	1	307	15871.5	27926.9	307646	29587.2	68830.2	442.65	0	3.29
102	-	-	-	-	1	324	14349.2	17346.2	311664	45592.5	52222.9	135.96	1.17	3.04
103	-	-	-	-	1	348	18642	1658400	3588300	64877	73293.3	7.63	5.97	3.99
104	-	-	-	-	1	348	9308.56	59976.8	342655	54692.2	76901.9	43.23	0.05	3.04
105	-	-	-	-	1	351	15617.3	92170.3	332876	40776.3	168716	5.11	2.58	0
106	-	-	-	-	1	417	11299.4	47434.1	486056	38172.5	150690	10.72	0	0
107	-	-	-	-	1	423	13916.9	31158.7	401073	32830.9	175055	16.34	0	0
108	-	-	-	-	1	423	7436.65	44106.7	423914	19313.6	165014	36.37	0	0
109	-	-	-	-	1	571	13064.9	32049.6	3588300	23485.4	132921	1.95	6.81	0
110	-	-	-	-	1	597	18031.5	64279.3	631863	60220.2	222713	13.06	5.06	19.16
111	-	-	-	-	1	622	10408.6	746245	391971	74340.9	216139	131.97	7.94	0
112	-	-	-	-	1	700	11353.5	35569.2	332443	29249.1	148762	4.01	0	0
113	-	-	-	-	1	700	18477	28456.8	514095	33552.6	133723	25	0	0
114	-	-	-	-	1	815	13111.8	93629.4	512216	30378.8	311070	11.98	1.22	4.49
115	-	-	-	-	1	1440	13196.4	33817.9	366220	18847.9	188840	14.5	0	0
116	-	-	-	-	1	2300	11650.9	37510.5	245853	28016.3	91546	126.66	8.73	8.89
117	-	-	-	-	1	2440	27274	155237	879935	41947.8	206568	24.82	0	0
(Mean ±SD)	male:64/ female:53	68.93 ±11.68806	23.05 ±5.634262	delitium positive:41	pNF-H positive: 30	133.54 ±365.079	12680.6 ±3865.55	110666.66 ±238761.2234	523360 ±596217	44155.2 ±23810.7	99582.3 ±67763.2	167.491 ±393.127	4.04675 ±15.3814	3.64299 ±7.23972
